# Supplementary material for: Analysis of the Clinicopathological Characteristics, Genetic Phenotypes, and Prognostics of Primary Pulmonary and Bronchial Adenoid Cystic Carcinoma
Source: Thorac Cancer. 2025 Jan 19;16(2):e15526. doi: 10.1111/1759-7714.15526 (PMC11742639; doi:10.1111/1759-7714.15526)
Supplement: Supplementary file 2 — Data S1 Supporting Information. [file TCA-16-e15526-s001.xlsx]

## Sheet: Sheet1
ID	Sex	Age	Primary Site	Laterality	Smoking history	Tumor Size（cm）	R0/R1 section	Regional nodes examined		Regional nodes positive	T	N	M	Stage	Survival	Therapy(Apart from surgery)	metastasis	DFS(month)	OS(month)
486219	Male	52	LUL	Left	No	2	R0	Yes	15	No	2	0	0	I	Yes	radiation	Yes	108	133
684404	Male	48	RML	Right	Yes	6	R0	Yes	18	No	3	0	0	II	Yes	No	No	103	103
780145	Female	49	Main bronchus	Left	No	4	R0	Yes	3	Yes	2	1	0	II	Dead	chemotharapy	Yes	10	25
1003390	Male	61	Main bronchus	Main bronchus	Yes	2	R1	Yes	4	No	2	0	0	II	Dead	endoscopy	Yes	3	5
964477	Male	67	Main bronchus	Main bronchus	No	1.5	R0	Yes	4	No	2	0	0	I	Dead	Unknown	Yes	10	10
980503	Male	69	Main bronchus	Main bronchus	Yes	2.2	R0	No		No	1	0	0	I	Yes	No	No	41	41
924484	Male	62	RML	Right	Yes	5	R0	Yes	8	No	2	0	0	II	Yes	No	No	52	52
965246	Female	58	RML/RLL	Right	No	2.5	R0	Yes	22	Yes	1	1	0	II	Yes	chemotharapy	No	43	43
1086063	Female	65	RLL	Right	No	4	R0	Yes	35	Yes	2	1	0	II	Yes	No	No	21	21
1025713	Female	62	RUL	Right	No	5	R0	Yes	24	Yes	4	2	0	III	Yes	chemotharapy, radiation	No	30	30
1034068	Female	40	Main bronchus	Main bronchus	No	2	R0	No		No	1	0	0	I	Yes	No	No	33	33
961926	Female	53	Main bronchus	Right	No	4	R0	Yes	14	No	2	0	0	II	Yes	No	No	44	44
