# Supplementary material for: Analysis of the Clinicopathological Characteristics, Genetic Phenotypes, and Prognostics of Primary Pulmonary and Bronchial Adenoid Cystic Carcinoma
Source: Thorac Cancer. 2025 Jan 19;16(2):e15526. doi: 10.1111/1759-7714.15526 (PMC11742639; doi:10.1111/1759-7714.15526)
Supplement: Supplementary file 3 — Data S2 Supporting Information. [file TCA-16-e15526-s002.txt]

#Differential gene analysis
library(limma)
  group_list = c(rep("high",290), rep("low",206))
  design <- model.matrix(~0+factor(group_list)) 
  colnames(design) = levels(factor(group_list)) 
  rownames(design) = colnames(exprSet1)
  design
  
  contrast.matrix <- makeContrasts(paste0(unique(group_list),collapse = '-'), levels =design) 
   ##step1
  fit <- lmFit(exprSet1,design)
  ##step2
  fit2 <- contrasts.fit(fit,contrast.matrix)
  fit3 <- eBayes(fit2)
  ##step3
  tempOutput <- topTable(fit3, coef =1, n = Inf)
  nrDEG = na.omit(tempOutput)
write.csv(tempOutput,file = 'tempOutput.csv')
  head(nrDEG)
  save(nrDEG,file = 'nrDEG.Rdata')

t<-cbind(Ensembl_ID=row.names(tempOutput),tempOutput)
t<-arrange(t,-abs(logFC))
row.names(t)<-t[,1]
t<-t[,-1]

  library(pheatmap)
  choose_gene = head(rownames(nrDEG),50) 
  choose_matrix = exprSet1[choose_gene,]
  choose_matrix = t(scale(t(choose_matrix)))
  
annotation <- data.frame(PD1 = factor(c(rep("high",290), rep("low",206))))
rownames(annotation) = as.matrix(colnames(choose_matrix))
p = pheatmap(choose_matrix,  cluster_cols=T , cluster_rows = FALSE , scale = "none" ,
             show_colnames=F,annotation_col = annotation,fontsize = 5)

choose_matrix<-as.matrix(choose_matrix)
  p = pheatmap(choose_matrix, cluster_cols=FALSE, filename = 'A549 DEG_top50_heatmap.png') 

deg.data<- tempOutput
deg.data$adj.P.Val<- -log10(deg.data$adj.P.Val)
cut_off_pvalue = -log10(0.05)
cut_off_logFC = 1
deg.data$change = ifelse(deg.data$adj.P.Val >= cut_off_pvalue 
                         & abs(deg.data$logFC) >= cut_off_logFC, 
                        ifelse(deg.data$logFC> cut_off_logFC ,'Up','Down'),
                        'Stable')
d <-  deg.data
d <- d[order(d$logFC),]
f <- d[c(1:5,7961:7970),]

library(ggthemes)
library(ggplot2)
library(ggrepel)

ggplot(
  d, 
  aes(x = logFC, 
      y = adj.P.Val, 
      colour=change)) + 
  geom_point(alpha=0.4, size=2) +
  scale_color_manual(values=c("#546de5", "#d2dae2","#ff4757")) +

  geom_text_repel(
    data = subset(d[c(1:5,7961:7970),]),
    aes(label = rownames(f)),
    size = 3,
    box.padding = unit(0.5, "lines"),
    point.padding = unit(0.8, "lines"), segment.color = "black", show.legend = FALSE ) + 
  
  geom_vline(xintercept=c(-1,1),lty=4,col="black",lwd=0.8) + ylim(c(0,75)) +
  geom_hline(yintercept =cut_off_pvalue,lty=4,col="black",lwd=0.8) + xlim(c(-3,6)) +

labs(x="log2(fold change)",
     y="-log10 (adj.P.Val)")+
  theme_bw()+
  
  theme(plot.title = element_text(hjust = 0.5), 
        legend.position="right", 
        legend.title = element_blank()
  )


#enrichment analysis
#KEGG
library(topGO)
library(Rgraphviz)
library(pathview)
library(clusterProfiler)
library(org.Hs.eg.db)
library(DOSE)

exp<-read.csv("tempOutput.csv")
exp<-arrange(exp,logFC)
exp<-exp[which((exp$logFC < -2) | (exp$adj.P.Val < 0.05)), ]
exp<-as.matrix(exp$X)

gene <- bitr(exp, fromType = 'SYMBOL',
                    toType = c('ENSEMBL','ENTREZID'),
                    OrgDb = org.Hs.eg.db)

res <- enrichGO(gene$SYMBOL, 
                OrgDb = org.Hs.eg.db, 
                keyType = "SYMBOL", 
                ont = "BP",
                pvalueCutoff = 0.05)
write.csv(as.data.frame(res),"go.csv",row.names =FALSE)
barplot(res, showCategory=15)
dotplot(res,showCategory=15)

kk <- enrichKEGG(gene = gene$ENTREZID,
                 organism = 'hsa',
                 pvalueCutoff = 0.05) 
head(kk,2)
write.csv(as.data.frame(kk),"kk.csv",row.names =FALSE)

barplot(kk)
barplot(kk, showCategory=15)
png(filename ='kegg_barplot.png' )

dotplot(kk ,showCategory=15)
png(filename ='kegg_dotplot.png' )

emapplot(kk,  showCategory = 30, title="Enrichment emap_plot")
cnetplot(kk, showCategory = 5, title="Enrichment cnet_plot")
cnetplot(kk, circular = TRUE, colorEdge = TRUE)
heatplot(kk)
goplot(kk)


#maftools
library(maftools)
laml_m = read.maf(maf = "TCGA.maf")
l<-read.csv("l.csv",fill = TRUE,sep = ",")

fvsm <- mafCompare(lusc.high, lusc.low, m1Name="high", m2Name="low", minMut=10)
write.table(fvsm$results, file="high_vs_low.csv", quote=FALSE, row.names=FALSE, sep=",")

coOncoplot(m1=lusc.high, m2=lusc.low, m1Name="high", m2Name="low",
           genes=fvsm$results[1:17,]$Hugo_Symbol)

oncoplot(maf = lusc, 
         top = 10, 
         fontSize = 10 ,
         annotationDat = l,
         clinicalFeatures = 'group',
         sortByAnnotation = T,
         GeneOrderSort = T,
         keepGeneOrder = T,
         showTumorSampleBarcodes = F)


luad.titv.low <- titv(maf=lusc.low, plot=FALSE, useSyn=TRUE)
plotTiTv(res=luad.titv.low)
write.csv(luad.titv.low$raw.counts,"titv_low.csv")
t.test(luad.titv.low$raw.counts$`T>A`,luad.titv.high$raw.counts$`T>A`,paired = F)
